# Supplementary material for: Assessing the Real-World Safety of Regadenoson for Myocardial Perfusion Imaging: Insights from a Comprehensive Analysis of FAERS Data
Source: J Clin Med. 2025 Mar 10;14(6):1860. doi: 10.3390/jcm14061860 (PMC11943247; doi:10.3390/jcm14061860)
Supplement: Supplementary file 1 [file jcm-14-01860-s001.zip]

Archive with 1 entries (1 files):
- jcm-3473641-supplementary.pdf
